# Supplementary material for: Bispecific antibodies targeting distinct regions of the spike protein potently neutralize SARS-CoV-2 variants of concern
Source: Sci Transl Med. 2021 Sep 14;13(616):eabj5413. doi: 10.1126/scitranslmed.abj5413 (PMC8651051; doi:10.1126/scitranslmed.abj5413)
Supplement: Supplementary file 2 — Data file S1 [file scitranslmed.abj5413_data_file_s1.zip]

Archive with 1 entries (1 files):
- scitranslmed.abj5413_data_file_s1.xlsx
