# Supplementary material for: Bispecific antibodies targeting distinct regions of the spike protein potently neutralize SARS-CoV-2 variants of concern
Source: Sci Transl Med. 2021 Sep 14;13(616):eabj5413. doi: 10.1126/scitranslmed.abj5413 (PMC8651051; doi:10.1126/scitranslmed.abj5413)
Supplement: Supplementary file 2 — Data file S1 [file scitranslmed.abj5413_data_file_s1.zip › scitranslmed.abj5413_data_file_s1.xlsx]

## Sheet: Sheet1
Figure 2C	Neutralization (%)
						Concentration (ng/mL)
mAbs	25000	12500	6250	3125	1562.5	781.25	390.625	195.312	97.6562	48.8281	24.4141	12.207
CV503		98.4	99.3	99.4	99.1	99.1	99.3	93.3	74.1	41	13.1	7.8
CV521		94.7	93.6	89.3	85.7	83.2	72.3	68.7	37.9	18.9	4.8	1.4
CV635	61.7	60	68.6	66.5	66.9	53.4	49.4	20.7	13.9	-0.1	-1.2	0.5
CV664		96.4	98.4	99.6	99.5	98.2	96.5	84.3	54.7	35.2	2.2	-1.7
CV993		94.2	98.1	99.6	98.5	98.1	95.6	89.1	74.6	58.8	19.6	19.2
CV1182		99.7	99	99.1	97.5	96.8	93.7	80.8	59.4	16.9	21.4	5.2
Figure 2F	Neutralization (%) of benchmark mAbs
						Concentration (ng/mL)
mAbs	25000	12500	6250	3125	1562.5	781.25	390.625	195.312	97.6562	48.8281	24.4141	12.207
C121	99.9	99.6	98.8	98.9	93.6	93.2	84.4	59.8	45	22.5	9.9	10
C135	99.8	99	98.5	99.3	98.1	97.9	91.2	66.4	49	24.6	12.4	11
C144	99.9	99.9	99.9	99.3	98.6	93.4	75.4	54.2	35.1	24.1	16.5	11.5
2-15	99.9	100	99.5	97.4	95.2	94.8	89	70.6	49.2	32.8	20.3	2.4
2-7	99.6	98.3	97.9	95.2	89.6	84.6	77.2	52.9	29.8	23.3	22.2	10.8
1-57	99.6	99.2	97.6	96.4	89.5	81.6	74.8	45.2	33.4	26.9	18.1	14.3
COVA1-18		77.3	97.2	99.9	99.4	98.6	98.8	98.1	94.9	85.3	51.4	25.9
COVA2-25		99.7	99.8	99.8	99.9	98.3	94.8	91.3	71.6	37.5	12.3	3.2
Figure 6D	Neutralization (%)
					Log concentration (ug/mL)
	mAbs	1	0.154902	-0.6902	-1.53529	-2.38039	-3.22549	-4.07059	-4.91569
Anthentic	CV1206_521_GS	99.6924	99.8472	99.8566	99.8673	98.9482	70.0348	74.5353	-9.49912
SARS-CoV2		99.9572	99.9835	99.9867	99.9905	98.2653	93.1748	42.1732	51.0251
	CV521	99.9975	99.9995	99.9568	97.4307	60.7918	31.2095	31.1716	37.6093
		100	100	100	88.5378	61.5684	25.3071	18.8185	9.65557
	CV1206	99.99	100	99.9845	85.2502	64.5023	66.341	74.0068	25.4043
		100	100	100	78.6503	-8.97476	-8.6297	16.2793	-52.6425
					Log concentration (ug/mL)
	mAbs	1	0.221849	-0.556303	-1.33445	-2.1126	-2.89076	-3.66891	-4.44706
SARS-CoV2	CV1206_521_GS	100.012	99.9765	99.9648	91.1667	61.1662	48.1628	33.4915	23.8477
pseudotyped		100.012	100	96.7697	98.7666	68.3433	52.1801	-0.67895	13.7105
	CV521	9.93399	25.6955	-3.38153	-4.77463	-6.34593		-6.86429	-14.1862
		4.84712	23.1923	4.58629	2.47066	10.7303	5.09347	-2.22432	2.35473
	CV1206	97.9589	84.0117	70.6475	41.7001	-17.7986	-7.93342	-10.2661	-11.4162
		94.7906	93.9212	77.2424	32.988	-9.93334	26.9019	4.91958	20.7723
Figure 6E	Neutralization (%)
				Concentration (nM)
mAbs	50.2513	7.17875	1.02553	0.146507	0.0209294	0.0029899	0.00042713	6.1018e-05
CV1206_521_GS (Expt 1)	99.6924	99.8472	99.8566	99.8673	98.9482	70.0348	74.5353	-9.49912
	99.9572	99.9835	99.9867	99.9905	98.2653	93.1748	42.1732	51.0251
CV1206_521_GS (Expt 2)	99.4715	99.7064	99.6477	99.8238	97.2989	89.313	72.8127	-3.69935
	99.2356	100.079	100.237	100.395	97.4433	90.3795	72.5619	4.03268
				Concentration (nM)
mAbs	68.4932	11.4155	1.90259	0.317098	0.0528496	0.00880828	0.00146805
CV1206 + CV521	101.409	99.385	88.6149	61.2653	18.4059	2.0055	3.8679
Figure 6I	Neutralization (%)
					Concentration (nM)
	mAbs	50.2513	12.5628	3.1407	0.785176	0.196294	0.0490735	0.0122684	0.00306709
SARS-CoV2	CV503_664_EL	99.8279	99.7575	99.7406	94.1796	72.4288	31.9377	4.94612	0
pseudotyped		99.8276	99.6311	99.8068	83.1673	64.4781	22.3149	0	0
		99.7603	99.2503	99.8133	97.1011	69.1109	29.7696	0	0
					Concentration (nM)
	mAbs	68.9655	17.2414	4.31034	1.07759	0.269397	0.0673492	0.0168373	0.00420931
	CV503	99.8294	99.8427	99.8261	96.4435	85.7907	59.0017	29.1651	8.87173
		99.7732	99.8002	99.7927	97.0648	86.7692	69.7026	16.9206	0
		99.8053	99.7484	99.5516	99.4906	90.6332	65.0503	5.55442	0
	CV664	98.6657	98.1941	97.2102	89.9855	43.9866	-2.05126	-0.42511	0
		96.4636	97.3492	97.0362	84.3883	38.977	4.87178	2.92915	0
		96.9129	94.0554	97.1291	89.1095	34.0699	9.0619	5.83747	0
					Concentration (nM)
	mAbs	50.2513	12.5628	3.1407	0.785176	0.196294	0.0490735	0.0122684	0.00306709
Beta	CV503_664_EL	99.9381	99.9268	99.9317	99.4335	99.4234	72.1878	22.7822	5.81361
		99.9547	99.9336	99.9305	99.7453	96.7281	71.6426	0	0
		99.9586	99.7849	99.9199	96.1984	91.5283	72.9204	0	16.4042
					Concentration (nM)
	mAbs	68.9655	17.2414	4.31034	1.07759	0.269397	0.0673492	0.0168373	0.00420931
	CV503	99.9118	99.9303	99.4539	96.6355	60.8357	33.0216	28.31	0
		99.9603	99.8672	99.7288	91.1033	81.4042	26.5464	0	0
		99.657	99.9471	99.9555	83.8862	64.9116	29.9293	3.99195	0
	CV664	93.455	92.4352	73.6592	56.2759	17.4812	22.2973	25.9147	8.46322
		93.3403	98.1523	73.4762	48.5877	24.6387	7.41214	2.20092	15.996
		97.7423	78.8872	68.0043	34.1365	0	0	9.27971	11.842
Figure 7A	Average body weight (%)
					Days post-exposure
		0	1	2	3	4	5	6	7
Untreated, mock-exposed	1	100	98.21	97.85	98.21
(n=12)	2	100	99.55	100.56	101.78
	3	100	99.67	100.44	99.67
	4	100	99.81	100.95	101.61
	5	100	101.05	102.19	103.58
	6	100	99.08	97.86	101.73
	7	100	99.88	100.12	100.12	99.51	98.27	97.53	96.55
	8	100	99.79	100.74	101.48	101.06	101.91	101.48	101.38
	9	100	98.58	98.89	98.38	97.47	97.67	96.26	98.58
	10	100	100	102.48	103.92	103.82	101.96	104.64	106.5
	11	100	100.6	102	101.2	99.9	101.7	102	102.91
	12	100	100.2	101.86	102.44	100.98	101.08	102.25	104.11
PBS, SARS-CoV-2-exposed	1	100	98.58	95.45	91.7
(n=12)	2	100	99.9	95.96	92.13
	3	100	100.58	96.52	94.2
	4	100	100.1	99.24	99.43
	5	100	100.79	99.21	99.02
	6	100	100.38	93.82	88.11
	7	100	99.75	95.76	92.27	89.4	87.28	85.91	85.91
	8	100	98.84	95.57	95.86	96.34	95.18	93.26	94.41
	9	100	99.27	97.06	92.98	90.46	87.95	86.16	87.63
	10	100	101.03	97.23	91.78	87.67	86.13	81.6	84.07
	11	100	100.82	95.39	92.26	91.35	87.81	82.21	84.43
	12	100	101.53	97.75	94.06	89.75	87.59	87.05	92.09
CV1206_521_GS 2.5 mg/kg	1	100	99.74	98.56	99.21
(n=12)	2	100	99.89	100.11	102.37
	3	100	98.91	98.37	100.27
	4	100	101.34	102.69	103.21
	5	100	99.71	100.1	101.95
	6	100	99.72	100.37	101.93
	7	100	98.85	99.36	100.25	100.64	100.38	100.89	102.04
	8	100	98.66	98.37	98.18	98.47	98.18	98.95	100.67
	9	100	99.67	99.56	101.75	101.86	100.98	102.19	102.95
	10	100	98.31	98.73	99.89	101.06	100	102.01	104.03
	11	100	97.12	98.85	101.63	102.79	102.02	103.17	106.25
	12	100	98.65	96.73	99.04	99.04	100	99.42	101.25
CV1206_521_GS 10 mg/kg	1	100	98.66	97.55	97.32
(n=12)	2	100	99.44	97.07	96.73
	3	100	99.52	97.33	96.66
	4	100	101.76	100.98	104.71
	5	100	100.89	100.89	102.78
	6	100	101.4	100.35	104.42
	7	100	99.67	97.88	98.77	98.89	98.1	99.11	97.77
	8	100	99.48	98.31	98.44	98.83	98.7	98.7	98.96
	9	100	98.72	97.44	99.77	100.12	100.81	99.77	101.51
	10	100	100.59	100.29	102.75	103.44	106.09	108.06	109.23
	11	100	98.37	98.82	103.44	104.52	104.43	105.79	108.14
	12	100	102.38	102.04	105.44	107.47	108.15	108.49	108.83
Figure 7B	Clinical score
							Days post-exposure
		0	1	2	3A	3P	4A	4P	5A	5P	6A	6P	7
Untreated, mock-exposed	1	0	0	0	0
(n=12)	2	0	0	0	0
	3	0	0	0	0
	4	0	0	0	0
	5	0	0	0	0
	6	0	0	0	0
	7	0	0	0	0	0	0	0	0	0	0	0	0
	8	0	0	0	0	0	0	0	0	0	0	0	0
	9	0	0	0	0	0	0	0	0	0	0	0	0
	10	0	0	0	0	0	0	0	0	0	0	0	0
	11	0	0	0	0	0	0	0	0	0	0	0	0
	12	0	0	0	0	0	0	0	0	0	0	0	0
PBS, SARS-CoV-2-exposed	1	0	0	0	3
(n=12)	2	0	0	0	3
	3	0	0	0	3
	4	0	0	0	0
	5	0	0	0	0
	6	0	0	0	3
	7	0	0	0	3	3	0	0	3	3	3	3	3
	8	0	0	0	0	0	0	3	3	3	3	3	3
	9	0	0	0	0	3	0	3	3	3	3	3	3
	10	0	0	0	0	3	0	3	3	3	3	3	3
	11	0	0	0	3	3	3	3	3	3	3	3	3
	12	0	0	0	3	3	3	3	3	3	3	3	0
CV1206_521_GS 2.5 mg/kg	1	0	0	0	0
(n=12)	2	0	0	0	0
	3	0	0	0	0
	4	0	0	0	0
	5	0	0	0	0
	6	0	0	0	0
	7	0	0	0	0	0	0	0	0	0	0	0	0
	8	0	0	0	0	0	0	0	0	0	0	0	0
	9	0	0	0	0	0	0	0	0	0	0	0	0
	10	0	0	0	0	0	0	0	0	0	0	0	0
	11	0	0	0	0	0	3	0	0	0	0	0	0
	12	0	0	0	0	0	0	0	0	0	0	0	0
CV1206_521_GS 10 mg/kg	1	0	0	0	0
(n=12)	2	0	0	0	0
	3	0	0	0	0
	4	0	0	0	0
	5	0	0	0	0
	6	0	0	0	0
	7	0	0	0	0	0	0	0	0	0	0	0	0
	8	0	0	0	0	0	0	0	0	0	0	0	0
	9	0	0	0	0	0	0	0	0	0	0	0	0
	10	0	0	0	0	0	0	0	0	0	0	0	0
	11	0	0	0	0	0	0	0	0	0	0	0	0
	12	0	0	0	0	0	0	0	0	0	0	0	0
Figure 7C	Average body weight (%)
				Days post-exposure
		0	1	2	3	4	5
CV503_521_GS (WT)	1	100	98.5605	98.9839	100.677	102.794	101.355
(n=5)	2	100	99.3099	100.376	102.384	104.203	104.705
	3	100	98.2456	98.7469	99.4987	100.501	101.003
	4	100	97.9405	97.254	99.1609	101.068	101.144
	5	100	97.7143	99	101.643	102.714	102.643
CV503_521_GS (E48K)	1	100	97.1272	95.0068	95.2804	98.0848	97.6744
(n=5)	2	100	98.0994	97.2222	99.1959	101.974	99.7076
	3	100	105.764	104.306	104.583	106.458	108.611
	4	100	98.352	96.4403	96.9018	99.6704	98.0883
	5	100	97.3522	98.399	100.185	102.401	101.724
PBS, SARS-CoV2-exposed	1	100	98.0315	94.7244	91.3386	87.5591	85.4331
(n=5)	2	100	98.2895	97.3684	96.3816	94.2763	90.7895
	3	100	99.2069	94.3764	91.5645	88.8969	87.4549
	4	100	99.2912	96.5151	93.5027	90.3721	88.8955
	5	100	98.5064	93.9579	91.2424	89.0699	86.6259
Figure 7D	SARS-CoV2 titers (Log10FFU/lunglobe)
No mAb (WT)	1	4.38021
(n=5)	2	4.07918
	3	3.85733
	4	4.15836
	5	4.61909
No mAb (E48K)	1	4.63749
(n=5)	2	4.51534
	3	4.8451
	4	5.05994
	5	4.87852
CV503_521_GS (WT)	1	0
(n=5)	2	0
	3	0
	4	0
	5	0
CV503_521_GS (E48K)	1	0
(n=5)	2	0
	3	0
	4	0
	5	0
Figure S1D	VH mutation (%)
Plasmablasts	MBCs
1.72	10.65
9.47	0.34
1.03	2.75
0	0
0.34	0.69
1.04	7.22
0	0
1.04	9.86
0.35	0
0	0
9.82	0
0.35	2.46
1.39	0.69
0.69	0
9.28	0
1.04	0
10.42	6.25
2.78	3.12
1.04	0.34
1.04	1.02
	10.07
	8.68
	4.51
	0.69
	0
Figure S1F	Neutralization IC50 (ng/mL)
Plasmablasts	MBCs
10000	10000
10000	2355.9
439.9	10000
10000	10000
10000	10000
814.7	10000
10000	7860
10000	6963
6297.8	1509.9
10000	10000
10000	10000
472.6	10000
501.7	10000
632.6	10000
10000	8365.4
10000	10000
10000	10000
7096.8	10000
10000	759.4
10000	10000
	10000
	10000
	10000
	2925
	10000
Figure S2D	Comparison of affinity
Plasmablasts	KD (M)	MBCs	KD (M)
1	4.52448e-09	1	1.2409e-07
2	1.73533e-09	2	2.1907e-07
3	3.86009e-08	3	4.4956e-08
4	1.38663e-07	4	3.5861e-07
5	6.61825e-09	5	1.6451e-06
6	1.29657e-07	6	1.061e-07
7	8.236e-07	7	3.1687e-08
8	1.77521e-08	8	4.2149e-06
9	1.30907e-07	9	2.1872e-09
10	5.44327e-09	10	3.9956e-06
11	8.35967e-10	11	8.7679e-09
12	1.25183e-07	12	3.8464e-07
		13	1.3236e-07
		14	1.4343e-07
Figure S7A	Neutralization (%)
					Log concentration (nM)
	mAbs	1.70115	0.922996	0.144847	-0.633313	-1.41146	-2.18961	-2.96844	-3.74618
Wild type	CV503_664_EL	99.9881	97.478	99.9828	92.0931	50.663	34.6352	-2.49867	23.0253
		99.9828	99.9881	100.02	84.3355	64.0855	26.7825	14.3059	19.0619
					Log concentration (nM)
		1.83863	1.06048	0.282332	-0.495828	-1.27398	-2.05213	-2.83096	-3.6087
	CV503	99.9511	99.9617	99.9723	91.9505	66.0936	37.6844	32.9706	11.0612
		99.9458	99.9458	98.6353	91.0679	53.7121	42.8473	8.90519	29.467
	CV664	99.9194	99.9881	99.9828	90.1273	52.2853	29.8528	23.8602	16.129
		99.9987	99.9934	96.6906	85.012	37.9961	29.8951	28.5	3.21383
					Log concentration (nM)
		1.5376	0.759451	-0.018698	-0.796858	-1.57501	-2.35316	-3.13199	-3.90973
	CV503 + CV664	99.967	99.967	99.967	64.614	36.6592	18.7237	36.712	26.7455
		99.9088	99.9723	99.9775	67.605	31.3483	21.0542	11.6584	0.989074
					Log concentration (nM)
	mAbs	1.70115	0.922996	0.144847	-0.633313	-1.41146	-2.18961	-2.96844	-3.74618
Beta	CV503_664_EL	99.684	99.9598	94.3984	90.9512	45.6671	40.8986	5.39288	-19.7598
		99.8564	99.8219	99.9023	92.4795	62.5926	36.9918	-8.69449	6.59938
					Log concentration (nM)
		1.83863	1.06048	0.282332	-0.495828	-1.27398	-2.05213	-2.83096	-3.6087
	CV503	99.8564	99.9253	92.7437	88.3084	7.41521	-23.3908	10.667	-21.426
		99.8908	99.9598	98.5924	71.6587	38.1638	-19.1049	-43.189	-26.4014
	CV664	99.8794	99.9138	90.1354	45.7361	-22.8393	-14.2099	-18.0937	-21.5179
		99.7644	99.8564	94.9844	32.2347	17.4234	-37.3403	-41.948	-29.7796
					Log concentration (nM)
		1.5376	0.759451	-0.018698	-0.796858	-1.57501	-2.35316	-3.13199	-3.90973
	CV503 + CV664	99.9138	99.8908	99.8564	92.5599	7.00155	20.0892	31.235	7.95526
		99.9253	99.9713	99.9253	99.6036	53.1704	-10.441	-7.47649	-44.5334
Figure S7C	Average body weight (%)
				Days post-exposure
		0	1	2	3	4	5
CV1206_521_GS (WT)	1	100	96.7834	97.0693	98.2845	99.0708	98.7134
(n=5)	2	100	97.8481	98.2278	100.759	101.582	102.089
	3	100	96.6057	97.215	100	101.567	102.002
	4	100	98.6475	99.0702	102.367	103.719	103.719
	5	100	97.0655	96.4635	97.1407	96.7645	98.3446
CV1206 + CV521 (WT)	1	100	98.151	98.3051	99.3066	100.539	100.231
(n=5)	2	100	96.9199	96.0301	96.9199	98.2888	96.2355
	3	100	98.4861	99.761	101.673	102.39	103.028
	4	100	97.9706	98.7404	99.3002	100.98	100.56
	5	100	97.1525	95.9322	97.4237	98.5763	99.322
CV503 + CV521 (WT)	1	100	99.0845	100.493	101.62	103.169	102.958
(n=5)	2	100	97.5107	96.5861	99.1465	100.853	99.5733
	3	100	99.1468	98.9761	101.451	103.072	102.56
	4	100	97.879	97.879	100.943	102.907	101.257
	5	100	97.7201	99.1767	101.457	102.407	100.443
CV503 + CV521 (E48K)	1	100	97.4	97	99	100.8	99.6
(n=5)	2	100	97.4967	98.8801	99.7365	101.318	101.647
	3	100	97.9299	98.4873	100.318	101.752	102.389
	4	100	98.0132	100.464	102.252	104.172	102.98
	5	100	97.0668	97.6808	98.9768	100.682	100.75
PBS, SARS-CoV2-exposed	1	100	98.0315	94.7244	91.3386	87.5591	85.4331
(n=5)	2	100	98.2895	97.3684	96.3816	94.2763	90.7895
	3	100	99.2069	94.3764	91.5645	88.8969	87.4549
	4	100	99.2912	96.5151	93.5027	90.3721	88.8955
	5	100	98.5064	93.9579	91.2424	89.0699	86.6259
